# Supplementary material for: DNA damage‐induced cellular senescence is regulated by 53BP1 accumulation in the nuclear foci and phase separation
Source: Cell Prolif. 2023 Jan 15;56(6):e13398. doi: 10.1111/cpr.13398 (PMC10280147; doi:10.1111/cpr.13398)
Supplement: Supplementary file 2 — Table S2. Sequences of primers and probes used for the qPCR. [file CPR-56-e13398-s003.xlsx]

## Sheet: Sheet1
Table S2 Sequences of primers and probes used for the qPCR.
			GAPDH
			Primer 1	5ʹ-ACATCGCTCAGACACCATG-3ʹ
			Primer 1	5ʹ-TGTAGTTGAGGTCAATGAAGGG-3ʹ
			Probe	5ʹ-AAGGTCGGAGTCAACGGATTTGGTC-3ʹ
			p21 (CDKN1A)
			Primer 1	5ʹ-GAGACTAAGGCAGAAGATGTAGAG-3ʹ
			Primer 1	5ʹ-GGCAGACCAGCATGACA-3ʹ
			Probe	5ʹ-TTCCTCTTGGAGAAGATCAGCCGG-3ʹ
			MDM2
			Primer 1	5ʹ-GTGCATTTCCAATAGTCAGCTAA-3ʹ
			Primer 1	5ʹ-AGAAGGACAAGAACTCTCAGATG-3ʹ
			Probe	5ʹ-TCACTCTCCCCTGCCTGATACACA-3ʹ
			TP53INP1
			Primer 1	5ʹ-GAAAAGACTGAAGGGTGCTCA-3ʹ
			Primer 1	5ʹ-GATGATGAATGGATTCTTGTTGACT-3ʹ
			Probe	5ʹ-AAGAAGAGGAGGACATCAGTGAAGAGTCA-3ʹ
			CCL2
			Primer 1	5ʹ-CCTCTGCACTGAGATCTTCC-3ʹ
			Primer 1	5ʹ-GCCTCCAGCATGAAAGTCT-3ʹ
			Probe	5ʹ-ATAGCAGCCACCTTCATTCCCCAA-3ʹ
			TGFB2
			Primer 1	5ʹ-TCAATGTAAAGTGGACGTAGGC-3ʹ
			Primer 1	5ʹ-TGAGTCACAACAGACCAACC-3ʹ
			Probe	5ʹ-TCTAAAGCAATAGGCCGCATCCAAAGC-3ʹ
			RNF168
			Primer 1	5ʹ-TCAACGTGGAACTGTGGAC-3ʹ
			Primer 1	5ʹ-GGTTTACTGAGCAGACGAACT-3ʹ
			Probe	5ʹ-CCAGACGCTCTAAGCTTGCACTCC-3ʹ
